# Supplementary material for: GM1 Gangliosidosis Type II: Results of a 10-Year Prospective Study
Source: medRxiv. 2024 Jan 4:2024.01.04.24300778. Preprint. [Version 1] doi: 10.1101/2024.01.04.24300778 (PMC10836125; doi:10.1101/2024.01.04.24300778)
Supplement: Supplement 1 [file media-1.xlsx]

## Sheet: Table S1
Variant	ClinVar submissions	Classification	PVS1 Null variant type	PS1 Same amino acid change as known PATH variant	PS2 De novo with maternity/paternity confirmed	PS3; PMID (study type) In vitro or in vivo functional studies	PS4; PMID (number of families) Prior observation in unrelated individuals with the same phenotype	PM1 Mutational hotspot/nearby PATH variants	PM2; gnomAD v2. Frequency in control populations	PM3 In trans with PATH variant	PM4 Protein length change without premature termination	PM5 Missense substitution at a site as another PATH variant	PM6 Assumed de novo without parental testing	PP1 (Family ID) Cosegregation with phenotype within a family	PP2 Missense variant in a gene with low rate of benign missense variation	PP3; score (tool) In silico prediction	PP4 Phenotype is highly specific for a monogenic disorder	BA1 Frequency > 5% in population database	BS1 Allele frequency greater than disease frequency	BS2 Observed homozygous in a healthy individual	BS3 in vitro studies show no effect	BS4 Lack of segregation in a family	BP1 Missense in a gene where truncating variants are disease causing	BP2 Observed in trans in a healthy individual	BP3 in frame deletion in a repeat region	BP4 Computational tools suggest no impact on function	BP5 Variant found in case with alternate disease causing mechanism	BP6 Reputable source reports as benign	BP7 Synonymous variant with low conservation and no predicted effect on splicing
c.51dup; p.Leu18Serfs*16	PATH (2)	PATH PVS1+ PS4_supporting + PM2_supporting + PM3 + PP4_strong	Frameshift						1.08e-05	c. 1769G>A (P)				None in this study		NA	Yes
c.75+1G>C	PATH (1) VUS (1)	PATH PVS1 + PS1_supporting + PM2_supporting +PM3 + PP1 + PP3 + PP4_strong	Splice Site						2.05e-05	c. 245C>T (P)				3 (12)		0.99 donor loss (spliceAI)	Yes
c.75+2dup	PATH (7)	PATH PVS1 + PS1_supporting + PS3_supporting + PS4 + PM2_supporting + PM3 + PP3 + PP4_strong	Splice Site			8198123 (RNA intron retention from primary cells) 8199591 (RNA, protein quantification from fibroblasts)	8199591 (1) 25936995 (8) 19472408 (1) 17712606 (1)		0.000211	c. 602G>A (P)				None in this study		0.95 donor loss (spliceAI)	Yes
c.107A>G; p.Tyr36Cys	VUS (1)	LPATH PM2_supporting + PM3 + PP1 + PP3 + PP4_strong							0	c. 1468_1470delACC (P)				3 (54)		0.705 (REVEL)	Yes
c.145C>T; p.Arg49Cys	PATH (2) LPATH (2) VUS (1)	PATH PS4_moderate + PM1 + PM2_Supporting + PP3_strong + PP4_strong					1909089 (1) 25936995 (1) 15365997 (1)	TIM Barrel Domain R49C, R49H Y50N, Y50C I51N, I51T S54N, S54I R59C, R59H F63Y Y64C, Y64F R68Q, R6W L69P	0	Hom				None in this study		0.973 (REVEL)	Yes
c.176G>A; p.Arg59His	PATH (19) LPATH (1)	PATH PS3_moderate + PS4 + PM1 + PM2_Supporting + PM3 + PP1 + PP3_strong + PP4_strong				17664528 (enzyme activity in patient cells, COS7 cells; 12 total variants tested)	10338095 (8) 16941474 (19)	TIM Barrel Domain R49C, R49H Y50N, Y50C I51N, I51T S54N, S54I R59C, R59H F63Y Y64C, Y64F R68Q, R6W L69P	3.61e-05	c. 1313G>A (P)				2 (3)		0.941 (REVEL)	Yes
c.245C>T; p.Thr82Met	PATH (4) LPATH (1) VUS (1)	PATH PS3_supporting + PS4 + PM1_supporting + PM2_supporting + PM3 + PP1 + PP3_moderate + PP4_strong				8198123 (enzyme activity patient cells and cDNA transfection of null fibroblasts and splicing evaluation)	8198123 (2) 20175788 (1) 11511921 (1) 31761138 (1)	TIM Barrel Domain	5.21e-05	c. 75+1G>C (P) c. 367G>A (P)				3 (12)		0.846 (REVEL)	Yes									0.474 (REVEL)
c.367G>A; p.Gly123Arg	PATH (3)	PATH PS3_moderate + PS4 + PM1_supporting + PM2_supporting + PM3 + PP3_strong + PP4_strong				1907800 (cDNA expression in null fibroblasts; 11 variants tested)	1907800 (1) 33240792 (1) 22371915 (1) 25936995 (1) 17221873 (1) 33240792 (1)	TIM Barrel Domain	8.02e-06	c. 245C>T (P)				None in this study		0.98 (REVEL)	Yes
c.442C>A, p.Arg148Ser	PATH (5) LPATH (1)	PATH PS3_supporting + PS4 + PM1 + PM2_supporting + PM3 + PM5 + PP3_strong + PP4_strong				10839995 (overexpression in COS1 cells; 3 variants tested) 18353697 (studies of patient fibroblasts)	10839995 (1) 33240792 (1) 20175788 (1) 10841810 (2) 33240792 (1)	TIM Barrel Domain L139Q K142Q L147F R148C, R148H, R148S S149F D151Y, D151V L155R	3.92e-05	c. 574C>T (P)		R148C, R148H		None in this study		0.946 (REVEL)	Yes
c.464T>G; p.Leu155Arg	PATH (3) LPATH (2)	PATH PS3_moderate + PS4 + PM1_supporting + PM2_supporting + PM3 + PP3_strong + PP4_strong				19472408 (overexpression in COS1 cells, western blot; 12 variants tested)	17309651 (1) 31367523 (1) 33240792 (1) 31761138 (2)	TIM Barrel Domain	2.73e-05	del exons 3-5 (P) c. 367G>A (P)				None in this study		0.972 (REVEL)	Yes
c.481T>G; p.Trp161Gly	LPATH (2) VUS (2)	PATH PS3_moderate + PS4_moderate + PM1_supporting + PM2_supporting + PM3 + PP1 + PP3 + PP4_strong				27750150 (enzyme activity and drug response from patient cells; 23 variants tested) 23337983 (transient expression in COS7 cells)	21497194 (1) 25600812 (2)	TIM Barrel Domain	4.99e-06	c. 602G>A (P)				2 (65)		0.769 (REVEL)	Yes
c.574C>T; p.Tyr192His	VUS (1)	PATH PS4_moderate + PM1 + PM2_supporting + PM5 + PP3_strong + PP4_strong					35029890 (1) 31367523 (1)	TIM Barrel Domain Q184R E186A G190D S191R S191N Y192C, Y192H D198Y Y199C R201C, R201H	4.03e-06	c. 442C>A (P)		Y192C, Y192H		None in this study		0.954 (REVEL)	Yes
c.601C>T; p.Arg201Cys	PATH (12) LPATH (1) VUS (1)	PATH PS3_moderate + PS4 + PM1 + PM2_supporting + PM3 + PM5 + PP1 + PP3_strong + PP4_strong				1907800 (cDNA expression in null fibroblasts; 11 variants tested) 12644936 (enzyme activity in patient fibroblasts and COS1 transfected cells)	1907800 (1) 28716012 (1) 34258138 (1) 30581635 (1) 12644936 (1)	TIM Barrel Domain G190D S191R, S191N Y192C, Y192H D198Y D199C R201C, R201H R208C, R208P	4.42e-05	c. 1733A>G (P)		R201H, R201C		2 (7) 2 (8)		0.955 (REVEL)	Yes
c.602G>A; p.Arg201His	PATH (10) LPATH (1)	PATH PS3_supporting + PS4 + PM1 + PM2_supporting + PM3 + PM5 + PP1 + PP3_moderate + PP4_strong				9203065 (overexpression in COS1 cells; 3 variants)	9203065 (1) 10737981 (1) 11511921 (1) this study (8)	TIM Barrel Domain G190D S191R, S191N Y192C, Y192H D198Y D199C R201C, R201H R208C, R208P	6.425e-05	c.75+2dupT (P) c.733+1G>A (P) c.785G>T (LP) c.902_914+17del30ins19 c.931G>C (LP) c.1051C>T (P)		R201H, R201C		2 (65) 2 (66)		0.831 (REVEL)	Yes
c.622C>T; p.Arg208Cys	PATH (11)	PATH PS3_moderate + PS4 + PM2_supporting + PM3 + PM5 + PP1 + PP3_moderate + PP4_strong				15714521 (overexpression in COS1 cells; 12 variants tested) 27750150 (enzyme activity in patient fibroblasts with chaperone therapy; 23 variants tested) 23337983 (overexpression in COS1 cells with chaperone therapy)	8213816 (8)	TIM Barrel Domain D198Y Y199C R201C R201H R208C, R208P D214Y V216A	4.42e-05	c. 602G>A (P)		R208P, R208C		2 (66)		0.851 (REVEL)	Yes
c.683T>C; p.Leu228Pro	none	LPATH PM1_supporting + PM2_supporting + PM3_supporting + PP3 + PP4_strong						TIM Barrel Domain	0	c.2006dupA (LP)				None in this study		0.774 (REVEL)	Yes
c.733+1G>A	PATH (2) LPATH (2)	PATH PVS1 + PM2_supporting + PM3 + PP3 + PP4_strong	Splice Site						4.01e-06	c. 602G>A (P)				None in this study		1.00 donor loss (spliceAI)	Yes
c.785G>T; p.Gly262Val	none	PATH PM1 + PM2_supporting + PM3 + PM5 + PP3_moderate + PP4_strong						TIM Barrel Domain Q255H G262E, G262V P263S L264SN266S S267F Y270D, Y270F G272D	0	c. 602G>A (P)		G262E, G262V		None in this study		0.868 (REVEL)	Yes
c.808T>G; p.Tyr270Asp	PATH (6) LPATH (2)	PATH PS3_moderate + PS4 + PM1 + PM2_supporting + PM3 + PM5 + PP3_strong + PP4_strong				19472408 (overexpression in COS1 cells, western blot, immunostaining; 12 variants tested)	11511921 (1) 31761138 (1) 35882863 (1) 19472408 (5)	TIM Barrel Domain G262E, G262V P263S L264S N266S S267F Y270D, Y270F G272D W273R, W273L W277R	2.14e-05	c. 602G>A (P)		Y270D, Y270F		None in this study		0.992 (REVEL)	Yes
c.902_914+17del30ins19	LPATH (1)	PATH PVS1 + PM2_supporting + PM3 + PP4_strong							0	c. 602G>A (P)				None in this study		NA	Yes
c.931G>C; p.Gly311Arg	PATH (1) VUS (1)	PATH PS4_moderate + PM1_supporting + PM2_supporting + PM3 + PP3_strong + PP4_strong					23430499 (1) 32506457 (1) 26108645 (1)	TIM Barrel Domain	8.02e-06	c. 602G>A (P)				None in this study		0.978 (REVEL)	Yes
c.967C>G; p.Pro323Ala	VUS (2)	PATH PS4_supporting + PM1 + PM2_supporting + PM3 + PP4_strong					32506457 (1)	TIM Barrel Domain F314L Y316C N318D, N318H Y324C T329A,T329I Y331C D332N, D332E	0	c. 1479G>T (P)				None in this study		0.646 (REVEL)	Yes
c.977C>T; p.Ala326Val	VUS (1)	LPATH PM1_supporting + PM2_supporting + PP4_strong						TIM Barrel Domain	4.01e-06	c. 1784G>C (V)				None in this study		0.417 (REVEL)	Yes									0.417 (REVEL)
c.1051C>T; p.Arg351Ter	PATH (8)	PATH PVS1 + PS3_supporting+ PS4 + PM2_supporting + PM3 + PP4_strong	Premature Termination			10841810 (western blot, immunostaining, elastin fiber assembly, elastin staining in patient fibroblasts) 3079639 (lipid studies of homozygous R351X)	10841810 (1) 21497194 (2) 15714521 (1) 33240792 (1) 33737400 (1)		1.2e-05	c. 602G>A (P)				None in this study		NA	Yes
c.1276T>G; p.Cys426Gly	PATH (1)	LPATH PM1_supporting + PM2_supporting + PM3 + PP1 + PP4_strong						b domain 1	4.01e-06	c. 1775G>A;c.1754G>T (P)				3 (52)		0.734 (REVEL)	Yes
c.1313G>A; p.Gly438Glu	PATH (7)	PATH PS3_supporting + PS4 + PM1_supporting + PM2_supporting + PM3 + PP3_moderate + PP4_strong				10841810 (western blot, elastin fiber assembly)	10841810 (1) 23831247 (1) 21497194 (1) 33737400 (1) 15986423 (1)	b domain 1	0	c. 176G>A (P)				None in this study		0.816 (REVEL)	Yes
c.1468_1470del; p.Asn490Del	LPATH (1)	PATH PS4_supporting + PM1_supporting + PM2_supporting + PM3_supporting + PM4 + PP1 + PP4_strong					30187681 (1)	b domain 1	7.12e-06	c. 107A>G (LP)	In frame single aa deletion			3 (54)		NA
c.1479G>T; p.Lys493Asn	VUS (2)	PATH PS4_moderate + PM1 + PM2_supporting + PM3_supporting + PP3_moderate + PP4_strong					25936995 (1) 32506457 (1)	b domain 1 N484K Y485C G486S D491N, D491Y K493N G494C, G494S T500A W509C	4.01e-06	c. 967C>G (LP)				None in this study		0.802 (REVEL) 0.69 donor loss (spliceAI) 0.83 acceptor loss (spliceAI) 0.16 donor gain; 23bp intron retention (spliceAI)	Yes
c.1733A>G; p.Lys578Arg	PATH (6) LPATH (2)	PATH PS3_supporting + PS4 + PM1_supporting + PM2_supporting + PM3 + PM5 + PP3_moderate + PP4_strong				8213816 (enzyme activity in fibroblasts and overexpression in COS1 cells; 5 variants tested)	8213816 (2) 31761138 (1) 33240792 (1) 33737400 (3)	b domain 2	3.64e-05	c. 601T>C (P)		K578R, K578N		None in this study		0.887 (REVEL)	Yes
c.1754G>T; p.Gly585Val	none	LPATH PM1_supporting + PM2_supporting + PM3_supporting + PP1 + PP3_strong + PP4_strong						b domain 2	4.02e-06	c. 1276T>G (LP)				3 (52)		0.954 (REVEL)	Yes
c.1769G>A; p.Arg590His	PATH (2) LPATH (2)	PATH PS3_supporting + PS4_moderate + PM1_supporting + PM3 + PM5 + PP3_moderate + PP4_strong				8213816 (enzyme activity in fibroblasts and overexpression in COS1 cells; 5 variants tested) 21520340 (drug response studies)	8213816 (1) 33737400 (1)	b domain 2		c. 51dupT (P)		R590H, R590C, R590S (VUS)		None in this study		0.909 (REVEL)	Yes
c.1775G>A; p.Trp592Ter	None	PATH PVS1_strong + PM2_supporting + PM3 + PP1 + PP4_strong	Not predicted to trigger NMD, truncation removes > 10% of protein					b domain 2	4.01e-06	c. 1276T>G (LP)				3 (52)		NA	Yes
c.1784G>C; p.Arg595Pro	LPATH (1)	LPATH PS4_supporting + PM1 + PM2_supporting + PP4_strong					31761138 (1)	b domain 2 R590C, R590H, R590S (VUS) Y591N, Y591C, Y591H (VUS) R595P, R595W P597L, P957S T600I P604S	4.01e-06	c. 977C>T (V)				None in this study		0.374 (REVEL)	Yes									0.374 (REVEL)
c.1918G>T; p.Asp640Tyr	VUS (1)	PATH PM1_supporting + PM2_supporting + PM3 + PP3_moderate + PP4_strong						b domain 2	3.19e-05	del exon 5 (P)				None in this study		0.833 (REVEL)	Yes
c.2006dupA; p.Asn669Lysfs*53	LPATH (1)	LPATH PS4_supporting + PM2_supporting + PM4 + PP4_strong					30703229 (1)		0	c. 683T>C (V)	Frameshift adds 44 amino acids to protein			None in this study		NA	Yes
